# Supplementary material for: Cucurbit[7]uril Complexation of Near-Infrared Fluorescent Azobenzene-Cyanine Conjugates
Source: Molecules. 2022 Aug 25;27(17):5440. doi: 10.3390/molecules27175440 (PMC9457616; doi:10.3390/molecules27175440)
Supplement: Supplementary file 1 [file molecules-27-05440-s001.zip]

Archive with 1 entries (1 files):
- molecules-1880223-supplementary.pdf
